# Supplementary material for: MASLD Management in Spain: A Nationwide Survey of Gastroenterologists Highlighting Gaps in Risk Assessment and Primary Care Coordination
Source: J Clin Med. 2026 Apr 24;15(9):3259. doi: 10.3390/jcm15093259 (PMC13164508; doi:10.3390/jcm15093259)
Supplement: Supplementary file 1 [file jcm-15-03259-s001.zip]

Archive with 1 entries (1 files):
- jcm-4234591-supplementary.pdf
